# Supplementary material for: Integrating single-cell RNA-seq and spatial transcriptomics reveals MDK-NCL dependent immunosuppressive environment in endometrial carcinoma
Source: Front Immunol. 2023 Apr 4;14:1145300. doi: 10.3389/fimmu.2023.1145300 (PMC10110842; doi:10.3389/fimmu.2023.1145300)
Supplement: Supplementary file 6 [file Table_1.xlsx]

## Sheet: Table S1
Table S1 The detail information of the 5 patients for single-cell RNA-seq.
Series	Samples	Stage	Age	Race	BMI	Grade
GSE173682	GSM5276933	IA	70	African American	39.89	2
	GSM5276934	IA	70	Caucasian	30.5	3
	GSM5276935	IA	70	Caucasian	38.55	2
	GSM5276936	IA	49	Caucasian	55.29	1
	GSM5276937	IA	62	Caucasian	49.44	1
BMI, body mass index.
