# Supplementary material for: Integrating single-cell RNA-seq and spatial transcriptomics reveals MDK-NCL dependent immunosuppressive environment in endometrial carcinoma
Source: Front Immunol. 2023 Apr 4;14:1145300. doi: 10.3389/fimmu.2023.1145300 (PMC10110842; doi:10.3389/fimmu.2023.1145300)
Supplement: Supplementary file 7 [file Table_2.xlsx]

## Sheet: Table S2
Table S2 Primer sequences used in the present study.
Primer	Sequence (5`-3`)
MDK	F: AAAGCAAAGGCCAAAGCCAAG
	R: GACAAGGCAGGGCATGATTG
SDC1	F: GGAATCCGGCAGTAGAGAGC
	R: CCACAATTTGCGGCAGGG
SDC2	F: CGGATTCGTGTGCGCGG
	R: TGTCAGCTCTGCTCTCGACT
SDC4	F: GAGTCGCCGAGTCGATCC
	R: CCGGAGAAGTATCGGCCTTC
LRP1	F: AGACAATGCCACAGACTCCG
	R: CACACGTTGGTGCCTTTCTG
NCL	F: TTGAGGGCAGAGCAATCAGG
	R: AGAGTTTTGGATGGCTGGCT
ITGA6	F: AGTGTTTATACTATGGAAGTGTGG
	R: CAGCATGGTATCGGGGAACA
ITGB1	F: TGGGAACAACGAGGTCATGG
	R: CCAGTGGGACACTCTGGATTC
β-actin	F: CACCTTCTACAATGAGCTGCGTGTG
	R: ATAGCACAGCCTGGATAGCAACGTAC
