# Supplementary material for: Integrating single-cell RNA-seq and spatial transcriptomics reveals MDK-NCL dependent immunosuppressive environment in endometrial carcinoma
Source: Front Immunol. 2023 Apr 4;14:1145300. doi: 10.3389/fimmu.2023.1145300 (PMC10110842; doi:10.3389/fimmu.2023.1145300)
Supplement: Supplementary file 8 [file Table_3.xlsx]

## Sheet: Table S3
Table S3 The maker genes of different cells.
Cell	P Value	Log2 (Fold change)	Maker gene
B cells	6.68e-05	1.92749	IGKC
	0.00208508	1.46253	IGHG1
	0.00764291	1.31204	HLA-DRA
	0.0401613	1.26136	IGHA1
	0.000166986	1.23904	IGHG3
	0.00294066	1.211	HLA-DQB1
	0.00208508	1.20231	JCHAIN
	0.0456264	1.12344	CCR7
	0.00268234	1.11996	HLA-DPB1
	0.0293507	1.11775	HLA-DRB1
	0.00445694	1.10891	HLA-DPA1
	0.00196052	1.0637	HLA-DQA1
	0.00194456	1.04798	CD74
	0.000166986	1.00723	IGHG4
Ciliated cells	1.51e-08	2.09607	CAPS
	8.01e-09	1.86067	C1orf194
	8.01e-09	1.854	C20orf85
	8.01e-09	1.85245	C9orf24
	8.01e-09	1.81956	RSPH1
	6.41e-08	1.8148	TPPP3
	8.01e-09	1.68723	AGR3
	2.99e-08	1.67822	PIFO
	1.13e-08	1.67813	C5orf49
	1.53e-07	1.65185	TSPAN1
	8.01e-09	1.63552	FAM183A
	8.01e-09	1.62612	CAPSL
	9.63e-08	1.60821	MORN2
	1.51e-08	1.60309	C9orf116
	2.87e-06	1.59174	SLPI
	2.99e-08	1.5312	ROPN1L
	2.99e-08	1.51496	AL357093.2
	2.99e-08	1.50762	MS4A8
	8.01e-09	1.48848	ZMYND10
	1.05e-07	1.48037	CCDC78
	3.51e-07	1.45283	SMIM6
	1.1e-06	1.45107	TMEM190
	4.64e-08	1.44897	EFHC1
	1.79e-07	1.43346	DNALI1
	4.21e-07	1.42935	CETN2
	0.000663436	1.42747	WFDC2
	3.64e-07	1.4218	C12orf75
	1.05e-07	1.42032	SNTN
	1.2e-06	1.40409	HMGN3
	2.99e-08	1.40348	PPIL6
	4.64e-08	1.40257	SPA17
	1.96e-08	1.39918	ODF3B
	2.99e-08	1.38932	CFAP126
	1.05e-07	1.37617	FAM92B
	5.05e-07	1.35646	PSENEN
	2.99e-08	1.35162	CCDC170
	2.11e-08	1.34787	DNAAF1
	3.51e-07	1.33293	FOXJ1
	1.33e-08	1.32757	CCDC146
	1.05e-07	1.32684	C11orf97
	2.1e-06	1.32216	CLDN3
	1.05e-07	1.30617	FAM229B
	2.99e-08	1.30491	FAM81B
	8.01e-09	1.28377	EFCAB1
	2.99e-08	1.27733	DYNLRB2
	2.99e-08	1.27219	MORN5
	4.74e-08	1.26728	TSTD1
	2.81e-05	1.25346	EPCAM
	2.98e-06	1.24659	PERP
	7.41e-08	1.24419	ATP5IF1
	2.86e-07	1.24303	KIF9
	3.3e-07	1.23839	CFAP298
	1.77e-07	1.22695	TCTEX1D2
	6.39e-07	1.22593	DPY30
	1.05e-07	1.21579	LRRC23
	4.18e-06	1.21226	SCGB2A1
	2.99e-08	1.21205	ARMC3
	1.79e-07	1.19937	LRRIQ1
	1.1e-06	1.1945	RIIAD1
	0.00191462	1.19314	CD24
	1.76e-05	1.19228	CLDN4
	2.99e-08	1.18756	WDR54
	9.4e-06	1.18605	NQO1
	6.11e-07	1.18561	METRN
	3.24e-06	1.18085	TMX4
	8.62e-07	1.1771	PRDX5
	1.05e-07	1.17442	ENKUR
	0.00114269	1.16822	TFF3
	9.76e-06	1.16742	C4orf48
	1.05e-07	1.15826	CCDC74A
	6.39e-07	1.14987	TCTN1
	9.84e-08	1.14903	DYNLL1
	6.47e-07	1.14687	NME5
	7.19e-05	1.14198	SPINT2
	2.57e-05	1.13853	OMG
	1.1e-06	1.1366	TUBA4B
	1.05e-07	1.1232	C21orf58
	0.000207301	1.11602	KRT8
	5.26e-07	1.11583	IFT22
	3.97e-06	1.11502	UCP2
	3.51e-07	1.10391	CTXN1
	1.06e-06	1.09624	UFC1
	6.83e-08	1.07756	DPCD
	1.1e-06	1.07358	CFAP73
	2.99e-08	1.06865	CFAP157
	9.38e-08	1.06818	CRIP1
	2.86e-07	1.06668	DNAAF4
	6.47e-07	1.06639	GON7
	7.12e-06	1.06557	ERICH3
	4.52e-07	1.05577	CFAP300
	0.000584637	1.05413	ELF3
	1.1e-06	1.04621	TEKT1
	2.99e-08	1.04577	C6orf118
	3.31e-06	1.04349	LRRC46
	1.05e-07	1.04268	IFT27
	1.1e-06	1.03909	MNS1
	3.31e-06	1.03122	FXYD3
	3.51e-07	1.02885	CD164L2
	8.77e-07	1.02808	RSPH4A
	4.36e-07	1.0205	POLR2I
	5.79e-05	1.01489	AGR2
	1.1e-06	1.0142	CABCOCO1
	1.05e-07	1.01309	FANK1
	0.00071769	1.01103	RAB11FIP1
	3.51e-07	1.01077	TEKT2
	3.31e-06	1.00843	FAM166B
	1.63e-05	1.006	GDF15
	2.66e-07	1.00346	CIB1
	3.51e-07	1.00099	SPEF2
Endothelial cells	9.43e-06	1.57894	CLDN5
	2.22e-07	1.49385	TM4SF1
	2.75e-05	1.41869	IFI27
	3.51e-07	1.25629	CD93
	0.000166986	1.23526	SELE
	4.35e-06	1.22626	GNG11
	1.05e-07	1.22543	ADGRL4
	6.54e-06	1.20626	TCF4
	0.000171023	1.19841	SPARCL1
	0.000169817	1.18156	A2M
	0.00072226	1.16678	STC1
	0.000395224	1.16357	ANGPT2
	3.31e-06	1.10785	CALCRL
	0.000143688	1.08707	NNMT
	3.31e-06	1.0677	TM4SF18
	9.43e-06	1.06239	ZNF385D
	0.00186347	1.0461	RAMP2
	0.000166986	1.03965	C2CD4B
	0.00115941	1.02962	FLT1
	0.00037596	1.01628	SPRY1
	0.000955556	1.01137	ENPP2
Epithelial cells	3.73e-08	1.95398	WFDC2
	3.09e-07	1.588	EPCAM
	2.56e-06	1.50066	TACSTD2
	6.5e-08	1.49929	KRT18
	3.24e-06	1.45314	CD24
	1.63e-06	1.43061	KRT8
	2.19e-07	1.40338	SPINT2
	4.93e-06	1.40099	CLDN4
	1.5e-07	1.35062	CLDN3
	4.91e-05	1.31355	SCGB2A1
	2.87e-06	1.28491	ELF3
	1.06e-05	1.27097	KRT19
	1.1e-06	1.23382	ATP1B1
	3.47e-06	1.15692	CLDN7
	1.07e-05	1.09311	SPINT1
	3.73e-05	1.0791	OCIAD2
	0.000328907	1.07859	LAMC2
	2.57e-05	1.07657	MDK
	2.99e-08	1.04441	SERINC2
	0.0126892	1.04127	SLPI
	0.00103091	1.01741	LCN2
	0.00326761	1.01399	KRT7
Fibroblasts	4.19e-07	1.54006	C11orf96
	0.00654945	1.2433	SFRP4
	1.28e-06	1.21184	COL6A2
	0.000121837	1.19267	LUM
	0.00137109	1.14475	GEM
	2.21e-06	1.13747	TPM2
	0.00958437	1.06705	DCN
	0.0028094	1.05448	PTGDS
	2.17e-05	1.03407	TAGLN
	0.00696234	1.02123	TBX3
	0.000805395	1.01474	MGP
	4.55e-05	1.01334	RAMP1
	0.00130761	1.00013	COL3A1
Macrophage	9.63e-08	1.92934	HLA-DRA
	1.05e-07	1.84356	FCER1G
	2.99e-08	1.78052	C15orf48
	4.37e-07	1.77142	HLA-DRB1
	3.51e-07	1.72178	HLA-DQA1
	6.47e-07	1.71031	HLA-DPA1
	1.05e-07	1.63808	HLA-DPB1
	3.51e-07	1.61034	TYROBP
	9.43e-06	1.55098	CCR7
	1.1e-06	1.54908	C1QB
	2.57e-05	1.50084	IL1B
	1.1e-06	1.49828	C1QA
	2.15e-06	1.45443	CD74
	2.57e-05	1.44782	CCL3
	6.47e-07	1.42089	HLA-DQB1
	1.1e-06	1.33496	LYZ
	0.000143431	1.26763	OGFRL1
	7.21e-05	1.26663	APOC1
	0.00191001	1.26489	SPP1
	1.45e-05	1.25286	LAPTM5
	0.000905231	1.24987	GPR183
	3.51e-07	1.23461	FCGR2A
	1.1e-06	1.23165	KYNU
	9.43e-06	1.22861	C1QC
	0.000158817	1.20868	TYMP
	7.41e-06	1.20146	CD68
	8.23e-05	1.12546	BCL2A1
	0.000166986	1.1204	AIF1
	0.000127217	1.11634	PDE4DIP
	0.00104047	1.1065	APOE
	3.5e-05	1.10208	SAMSN1
	0.000401357	1.09077	IL2RA
	0.00817053	1.08958	CCL4
	0.0108505	1.08733	CREG1
	0.00653182	1.08119	G0S2
	1.1e-06	1.06825	SPI1
	0.000523171	1.05324	CAPG
	0.000506656	1.04508	PLA2G7
	9.43e-06	1.01752	GM2A
	2.57e-05	1.01409	CSF2RA
	0.000930298	1.01287	MMP9
Mast cells	8.01e-09	2.49978	TPSAB1
	8.01e-09	2.30266	TPSB2
	2.57e-05	1.62715	CPA3
	3.09e-06	1.56562	ALOX5AP
	1.12e-06	1.43276	GATA2
	8.09e-06	1.4316	RAC2
	6.68e-05	1.41996	HPGDS
	1.05e-07	1.39311	KIT
	9.63e-08	1.31569	RGS2
	5.53e-05	1.3074	FCER1G
	0.000225907	1.28276	NSMCE1
	1.1e-06	1.26582	IL1RL1
	0.000401357	1.20132	HDC
	0.00115941	1.18438	LAT
	0.00100869	1.1814	CAPG
	6.68e-05	1.15144	VWA5A
	0.000290193	1.11029	TYROBP
	0.00194456	1.10568	SRGN
	1.71e-06	1.09741	LAPTM5
	0.0138945	1.05161	BATF
	0.0163522	1.05147	LTC4S
	0.000401357	1.02924	CD22
NK cells	2.4e-07	1.66775	CCL5
	5.44e-06	1.60198	CD7
	3.96e-05	1.52504	PTPRC
	3.38e-07	1.35396	CXCR4
	0.00165427	1.33268	CD3D
	0.000520209	1.31511	GNLY
	2.57e-05	1.30856	CST7
	0.000897339	1.29681	SYTL3
	1.41e-05	1.28758	CD8A
	0.000401357	1.25523	NKG7
	0.00733232	1.21423	TRBC2
	1.5e-06	1.19091	CYTIP
	0.00396228	1.16865	CD2
	6.04e-05	1.13054	TSC22D3
	0.00136769	1.1223	KLRD1
	0.000248257	1.10311	SAMSN1
	0.00442121	1.0573	ARHGDIB
	0.00141578	1.04275	CLEC2D
	0.00136945	1.03778	SMAP2
	0.0332676	1.0316	CD96
T cells	2.96e-06	1.56158	IL7R
	3.46e-08	1.44749	CXCR4
	7.12e-06	1.44452	PTPRC
	3.31e-06	1.31089	CD7
	2.86e-05	1.29409	TSC22D3
	2.57e-05	1.2719	CYTIP
	4.55e-05	1.2418	SMAP2
	2.86e-05	1.23938	SAMSN1
	0.00208508	1.22738	RGS1
	9.43e-06	1.21291	SYTL3
	0.00208508	1.175	CLEC2D
	0.000930298	1.09997	KLRB1
	0.0148604	1.09069	PIK3IP1
	0.00208508	1.0879	TRBC2
	6.68e-05	1.08592	CD2
	7.46e-05	1.06457	LEPROTL1
	8.82e-08	1.05221	SRGN
	0.000459195	1.03602	RORA
	0.080631	1.00599	BATF
