# Supplementary material for: Integrating single-cell RNA-seq and spatial transcriptomics reveals MDK-NCL dependent immunosuppressive environment in endometrial carcinoma
Source: Front Immunol. 2023 Apr 4;14:1145300. doi: 10.3389/fimmu.2023.1145300 (PMC10110842; doi:10.3389/fimmu.2023.1145300)
Supplement: Supplementary file 9 [file Table_4.xlsx]

## Sheet: Table S4
Table S4 Average UMI and gene count detected per cell in different cells.
	Average count per cell
Cell	UMI	Gene
Fibroblasts	4781.17	1895.36
Epithelial cells	11214.6	3274.31
T cells	1356.22	854.802
Endothelial cells	8309.67	2775.97
NK cells	1425.96	909.406
Macrophage	6696.32	2068.56
Ciliated cells	12460.4	3973.92
Mast cells	1872.75	1012.26
B cells	3810.27	1052.32
UMI, unique molecular identifier.
