# Supplementary material for: Integrating single-cell RNA-seq and spatial transcriptomics reveals MDK-NCL dependent immunosuppressive environment in endometrial carcinoma
Source: Front Immunol. 2023 Apr 4;14:1145300. doi: 10.3389/fimmu.2023.1145300 (PMC10110842; doi:10.3389/fimmu.2023.1145300)
Supplement: Supplementary file 10 [file Table_5.xlsx]

## Sheet: Table S5
Table S5 The marker genes of the subclusters of endothelial cells.
Cluster	P Value	Log2 (Fold change)	Maker gene
0	6.8261e-07	1.28992	HMOX1
0	1.19971e-06	1.26692	SERPINE1
0	6.5941e-06	1.23148	STC1
0	1.16948e-05	1.01045	HMGA1
0	0.000200441	1.01548	CXCL8
1	0.000744317	1.04424	FOS
1	0.00117328	1.02616	HSPA1B
2	8.00655e-09	2.29659	CCL21
2	1.57469e-08	2.11576	FABP5
2	3.19432e-07	1.18468	TFPI
2	2.55954e-06	1.29375	MMRN1
2	3.30765e-06	1.59245	TFF3
2	4.72442e-06	1.16069	RBP1
2	7.11708e-06	1.42797	PDPN
2	1.40749e-05	1.40166	PROX1
2	1.54183e-05	1.26928	STMN1
2	2.56588e-05	1.42281	TBX1
2	0.000170555	1.21394	NRP2
2	0.0012678	1.30168	APOD
2	0.00208508	1.66831	FABP4
2	0.00401562	1.05946	LAMA4
2	0.00733232	1.10135	VPS35L
2	0.0143119	1.08432	HSPA6
