# Supplementary material for: Integrating single-cell RNA-seq and spatial transcriptomics reveals MDK-NCL dependent immunosuppressive environment in endometrial carcinoma
Source: Front Immunol. 2023 Apr 4;14:1145300. doi: 10.3389/fimmu.2023.1145300 (PMC10110842; doi:10.3389/fimmu.2023.1145300)
Supplement: Supplementary file 11 [file Table_6.xlsx]

## Sheet: Table S6
Table S6 The marker genes of the subclusters of epithelial cells.
Cluster	P Value	Log2 (Fold change)	Maker gene
0	1.7585e-05	1.04936	PLAUR
0	8.76809e-05	1.03339	TACSTD2
0	0.000666418	1.25397	CXCL8
0	0.00405488	1.02609	SERPINB1
1	1.28544e-05	1.08944	ESR1
1	2.00448e-05	1.05368	MSX1
1	3.41585e-05	1.08852	PLCG2
1	9.15037e-05	1.0485	STXBP6
1	0.000257816	1.04249	HOXA10
2	2.85954e-07	1.07203	PCLAF
2	4.524e-07	1.06173	UBE2C
2	1.02019e-06	1.03386	CENPF
2	4.09245e-06	1.12404	HMGB2
3	4.18998e-07	1.73781	C11orf96
3	2.06663e-05	1.00065	IGFBP7
3	0.000905231	1.01727	MGP
4	2.99198e-08	1.03353	PTPRC
4	3.30765e-06	1.2714	IL7R
4	8.13494e-06	1.05732	SRGN
